# Supplementary material for: “Does a Respiratory Virus Have an Ecological Niche, and If So, Can It Be Mapped?” Yes and Yes
Source: Trop Med Infect Dis. 2023 Mar 17;8(3):178. doi: 10.3390/tropicalmed8030178 (PMC10055886; doi:10.3390/tropicalmed8030178)
Supplement: Supplementary file 1 [file tropicalmed-08-00178-s001.zip]

Archive with 1 entries (1 files):
- tropicalmed-2103204-supplementary.pdf
